# Supplementary material for: First report of a chrysovirus infecting a member of the fungal genus Ilyonectria
Source: Arch Virol. 2022 Aug 13;167(11):2411–5. doi: 10.1007/s00705-022-05551-2 (PMC9556398; doi:10.1007/s00705-022-05551-2)
Supplement: Supplementary file 6 — Supplementary file6 (FASTA 3 KB) [file 705_2022_5551_MOESM6_ESM.fasta]

>ilyonectria_pseudodestructans_chrysovirus_1_RNA_3_(unknown_function)
TGATAAAATAGAAAGAAGCCATCTTCTCCTGTTTTATCACGCAACAATTGCAAAAGGACGTTGACCGTATAACAACGCAATGGCTGACTCGGTTTTTAAGACCGTTTTTGATCTGATGGGGAATGCGAGTAAGGGGAAAATGTTCAGAGGGAAGAGTGTTGAGAATGATTCTTTGGATGCATTGGAACAGTACGATGGTGAATTGGCAGAATACAATTCATTAGCACTTGTTGAGTTGAATATATTGAGTGGGGTGTCTATGCCAGACAATTTCACATTGGAGAAAGATGGGGAGGTGATCAATGTTGGGATCACTGCAGTGGCACACGGATCCTCCGGAGGTAGGGGGAAATCAGAGTTGTGTCACACTAAAGAGGTTGAACTGAAGCCCTTTGAAACATACGGGGAGTGGCGACTTGAATATGAGCATGGGAAGATTGGCTACTCAGAACACAAAGGACTCAAGACGCACAGAGACAAGTCGTTAATGGCACAAATCAGCGCACAGTGCACTAATTTGAGTGAGCGAGAGTCCAGTGGGCTGGCAAAGACATTGGTTGGGGAAGTTCTATCTCAGCCAGCAGACATGAGACACGTGTTTATGAAAGGGTACTTGATGCTGATGGATCTCAACCTTTCAGTTGTGTTCAGGCGAGAAACTAGGAGGTACAGGAATACGGTAAATCACTATTTCGACAACCTAACTGGAAATCAGAAATTGGGAATGATAGCAGCGAAACAGATAGTAGTAGACGCCGAGGGGTTTTCAGGCGACGAACTGTACACATTGAGTATTATGTGTCAGCAGTACCCGGTGATGAAGTTTTGTGAAGACAACATTTACAACACGTGTCACATGGCTGCTGATGATCTTGCCATATTGTCAGACAGGATGGCAGACAGAAGTGACCGGGTGGTCCAATCGCCAATGGAGTTCTACAGGAATATGGTGAGTGTGGCATGCAAGCTAAGATGCATGGAAGACATGGAATCTGCATTCAAAATGATGAGGGGAAGGATGAGTCACATCAGAGATGTGAATAAGTTGTCAGGAGATAGGTTGTATCACTCAGGCGTGCCTAAGAGTGTCAGCTACTTCAGATGCCTCGGTGGCTCAACTCGACATGCAGTTACTTGTACATCATACCCTTCATATCTAGCTACCTCGGTGAGCTTGGTCGCCGATCTGTTGCTAGGTAGTTGCTATGAGGTAGCTGCTTCACTGCTGGTGGAGTACTTGGGTGGCCTAGGCAACTTGCTATGCCCAGAACCACCAGCATACGATCGAGGTTACAATAGTCTGGTCAGAGACAACGGACTGTCATCAAAGGATGCAGGGCTCAATGAACTGATGCAGGCATGGACTGGATTGGGAGCAGGATGGTACAGATGGAGTCCGCAAATGACTTGGAAGCCGTACTTCATTCGGCTAACTGAAGAACTGAGGAATAATGAGGAGGTCTTGATACCTCAGATGTGCTTCGAGATAGCTCATATGTACAACTACGATAACGTTTGGGGGGCGTTGAGAGGATACAGAGGTATCGAAGGAGCAGGACTTTCATCGATGGCAGACGTGGGAAAAGGGGCAACTAGACGCAAGGATGAAAAGTTGAGGCTGACAGCTGCATTCACGTGGGCCATGGGAGTGAGGAAGAACAGGCCTAGGATGTTTACGAATGCCTACGGTAAGAAGGAAGTCAGTGTGACGACAAGAGAACGTGAATTTTTACGTGGATGCACTGGAGAGTACAGGTTGTCTACAATTGGCTACACACTGTCAGATGAGTATCTTGGTAGAGAGGACTGGATAGAGAATGCCGGCAGCTCAATAATCAGAGCGACTATCGCGGGAACTAGGTGTTCAATGATAATGAGTACTGCTGGCAAGTGGTCTTATGCAGAGTTCAGAGAAGATTCAGAAGAGAGGGAGTTACCTGCTGGAATAAGCGAGAGTGTAAATCAGAGGAAGACTCAACAGGATTTCGACGATGCGGAGAATTTGGCAAAGATGGTACACAAGGACATACAGGACAAGCCACTGAAGGATGATGTTCACGACATTTTTGGGAAACTGAAGGGAGTACTGCATGGCGAACATGTTAAATTGACTGGAGTGGAATTGCCTTCCAATAAAGACAAAGAGGTTGCGACTTTCAGAAGGATACCAACGCCTAGAGATGGTCAAAATAAGTGTGGAATACACGCGGTGGTGGCAAGTATGAAAGAGATGGGAATGCTCAAAACAGGAGAAGAGAATTTGGCATTTGACAATTTTGACGGCAAAATGCGCGAAGAGACTTTCCATGATGCTGCTTCACTTGCAGGAGGATTAGTAGGTATGGGAATCGGATTGCGCGTTTATGACAGAGTGGGTGATGGCGTGAGGACAATAGAGTACGGAGACGTAGAAGGACCAGCGATAAGTATATACCGGGAAGGCATACACTTTGAAGGTGCAGTCGACGGCGAAGGTGACACAATGCCTATTGTAGGTAGAGAAGGCGGCCACTACACCAATCAGCAGCAGCTAGAGGCACTCAAGGAAATGAGACAGTTCTTTGAGGGCCACTGATTGTGCAGGGCATTATGCGGTGAAACAAGCAGGCGTGCTTAAACGCAAAGATAAAACCAGCGGGGGCGGGTTTTAGCGCA
